# Supplementary material for: HCN channels in the lateral habenula regulate pain and comorbid depressive‐like behaviors in mice
Source: CNS Neurosci Ther. 2024 Jul 3;30(7):e14831. doi: 10.1111/cns.14831 (PMC11222070; doi:10.1111/cns.14831)
Supplement: Supplementary file 1 — Appendix S1. [file CNS-30-e14831-s001.zip]

Archive with 5 entries (5 files):
- Supplementary Table.xlsx
- Table caption.docx
- cns14831-sup-0001-Supplemental_Files_1.pdf
- cns14831-sup-0002-Supplementary_Figure_1.tif
- cns14831-sup-0003-Supplementary_Figure_2.tif
