# Supplementary material for: HCN channels in the lateral habenula regulate pain and comorbid depressive‐like behaviors in mice
Source: CNS Neurosci Ther. 2024 Jul 3;30(7):e14831. doi: 10.1111/cns.14831 (PMC11222070; doi:10.1111/cns.14831)
Supplement: Supplementary file 1 — Appendix S1. [file CNS-30-e14831-s001.zip › Supplementary Table.xlsx]

## Sheet: Sheet1
Figure1		sample size	Statistical test	Treatment effect		Significance
C	mechanical pain threshold	n = 16 mice for each group	Two-way ANOVA with Fisher’s LSD test post hoc	F(4.158,62.36)=14.70	p＜0.0001	p＜0.0001
D	SPT	sham，n = 12;SNI, n = 18	unpaired t-test	t=3.226, df=28	p = 0.0032	p＜0.001
E	FST	sham，n = 9;SNI, n = 15	unpaired t-test	t=2.755, df=22	p = 0.0116	p＜0.05
F	TST	Sham, n = 15; SNI, n = 12	unpaired t-test	t=3.041, df=25	p = 0.0055	p＜0.01
H（left）	OFT	Sham, n = 13; SNI, n = 13	unpaired t-test	t=2.292, df=21	p = 0.0323	p＜0.05
H（right）	OFT	Sham, n = 13; SNI, n = 13	unpaired t-test	t=1.574, df=21	p = 0.1304
J (left)	EPM	Sham, n = 13; SNI, n = 16	unpaired t-test	t=4.071, df=28	p = 0.0003	p＜0.01
J（right）	EPM	Sham, n = 13; SNI, n = 16	unpaired t-test	t=2.838, df=27	p = 0.0085	p＜0.05
Figure2
B	number of c-Fos-positive neurons	n = 9 brain sections from 3 mice for each group	unpaired t-test	t=4.728, df=16	p = 0.0002	p＜0.01
E	The RMP of three firing types of the LHb neurons	n = 9 burst neurons, 34 tonic neurons, 40 silent neurons from 28 mice	One-way ANOVA	F (2,80) = 30.56	silent vs burst: p＜0.0001, tonic vs burst: p＜0.0001	p＜0.01
F	percentage of the three types of LHb neurons	Sham, n = 9 burst neurons, 34 tonic neurons and 40 silent neurons from 28 mice; SNI, n = 20 burst neurons, 32 tonic neurons, and 28 silent neurons from 25 mice	Chi-square test	c2 = 6.298 df = 2	0.0429	p＜0.05
H	tonic spike frequency	Sham, n = 34 neurons from 19 mice; SNI, n = 32 neurons from 10 mice	Mann-Whitney test	U = 365	p = 0.0211	p＜0.05
Figure3
A	RMP	Sham, n = 81-83 neurons from 25-28 mice; SNI, n = 73-80 neurons from 22-25 mice	Mann-Whitney test	U = 2546	p = 0.0098	p＜0.01
B	Cm		Mann-Whitney test	U = 2984	p = 0.2685
C	Rin		Mann-Whitney test	U = 2187	p = 0.0072	p＜0.01
D	Rheobase current		Mann-Whitney test	U = 2855	p = 0.1631
E	AP threshold	Sham, n = 81 neurons from 29 mice; SNI, n = 73 neurons from 26 mice	unpaired t-test	t=1.905, df=152	p = 0.0587
F	AP amplitude		unpaired t-test	t=0.7754, df=152	p = 0.4393
G	RMP-AP threshold		Mann-Whitney test	U = 2763	p = 0.4843
H	AP half-width		Mann-Whitney test	U = 2889	p = 0.8083
I	AHP		unpaired t-test	t=0.7456, df=152	p = 0.4571
K	number of active spike	Sham, n = 44-49 neurons from 24 mice; SNI, n = 43-44 neurons from 16 mice	Two-way ANOVA with Fisher’s LSD test post hoc	F (5,449) = 5.177	p (80 pA) = 0.0084, p (100 pA) = 0.0003	p＜0.01
Figure5
B	percentage of the three types of LHb neurons	without Ih, n = 7 burst neurons, 26 tonic neurons and 26 silent neurons from 19 mice; with Ih, n = 2 burst neurons, 8 tonic neurons, and 14 silent neurons from 12 mice	Chi-square test	c2 = 1.396 df = 2	p = 0.4975
C	tonic spike frequency	without Ih, n = 26 neurons from 14 mice; with Ih, n = 8 neurons from 7 mice	Mann-Whitney test	U = 45	p = 0.0150	p＜0.05
D	RMP	without Ih, n = 58-59 neurons from 19 mice; with Ih, n = 23-24 neurons from 14 mice	Mann-Whitney test	U = 628.5	p = 0.4276
E	Cm		Mann-Whitney test	U = 358	p = 0.0003	p＜0.001
F	Rin		Mann-Whitney test	U = 255	p＜0.0001	p＜0.0001
G	Rheobase current		Mann-Whitney test	U = 609	p = 0.2775
H	AP threshold	without Ih, n = 51 neurons from 21 mice; with Ih, n = 21 neurons from 13 mice	unpaired t-test	t=0.4702, df=79	p = 0.6395
I	AP amplitude		unpaired t-test	t=0.05304, df=79	p = 0.9578
J	RMP-AP threshold		Mann-Whitney test	U = 660	p = 0.9411
K	AP half-width		unpaired t-test	t=1.377, df=79	p = 0.1723
L	AHP		unpaired t-test	t=0.04413, df=79	p = 0.9649
N	number of active spike	without Ih, n = 27-30 neurons from 17-19 mice; with Ih, n = 12-16 mice from 12-14 mice	Two-way ANOVA with Fisher’s LSD test post hoc	F (5, 213) = 0.8836	p (80 pA) = 0.0811, p (100 pA) = 0.0218	p＜0.05
Figure6
C	tonic spike frequency	n = 7 neurons from 6 mice for each group	Wilcoxon test	W(0,-28) = -28	p = 0.0156	p＜0.05
D	RMP	n = 6 neurons from 5 mice for each group	paired t-test	t=3.629, df=7	p = 0.0084	p＜0.01
E	Rin	n = 8 neurons from 7 mice for each group	Wilcoxon test	W(35,-1) = 34	p = 0.0156	p＜0.05
F	AP threshold	n = 8 neurons from 7 mice for each group	Wilcoxon test	W(30,-6) = 34	p = 0.1094
G	AP amplitude		paired t-test	t=1.423, df=7	p = 0.1976
H	AP half-width		paired t-test	t=0.1966, df=7	p = 0.8497
J	number of active spike		Two-way ANOVA with Fisher’s LSD test post hoc	F (5, 35) = 2.412	p (40 pA) = 0.0141, p (60 pA) = 0.0007, p (80 pA)＜0.0001	p＜0.05
Figure7
A	percentage of the LHb neurons without Ih and with Ih in Sham and SNI group	Sham, n = 59 neurons without Ih and 24 neurons with Ih from 36 mice; SNI, n = 47 neurons without Ih and 32 neurons from 17 mice	Chi-square test	C2 = 2.404,df = 1	p = 0.1210
B	percentage of three firing types of neurons without Ih and neurons with Ih in the LHb	without Ih neurons in Sham 6w mice: n = 26 silent neurons, n = 26 tonic neurons, n = 7 burst neurons; without Ih neurons in SNI 6w mice: n = 14 silent neurons, n = 19 tonic neurons, n = 14 burst neurons from 29 mice	Chi-square test	C2 = 10.554,df = 2	p = 0.0051	p＜0.01
		with Ih neurons in Sham 6w mice: n = 14 silent neurons, n = 8 tonic neurons, n = 2 burst neurons; with Ih neurons in SNI 6w mice: n = 14 silent neurons, n = 13 tonic neurons, n = 5 burst neurons from 21 mice	Chi-square test	C2 = 4.553,df = 2	p = 0.1027
D	Amplitude of the HCN currents	Sham, n = 24 neurons from 12 mice; SNI, n = 31 neurons from 15 mice	Two-way ANOVA with Fisher’s LSD test post hoc	F (1.046,21.21) = 13.25	p (-70 mV) = 0.0188, p (-80 mV) = 0.0034, p (-90 mV) = 0.0009, p (-100 mV) = 0.0013, p (-110 mV) = 0.0011, p (-120 mV) = 0.0009, p (-130 mV) = 0.0009	p＜0.05
E	Amplitude of the HCN currents recorded in -130 mV		Mann-Whitney test	U = 208	p = 0.0049	p＜0.01
F	Time constant of the HCN currents		Mann-Whitney test	U = 138	p＜0.0001	p＜0.0001
G	Cm		Mann-Whitney test	U = 269	p = 0.0576
H	Ih current density		Two-way ANOVA with Fisher’s LSD test post hoc	F (0.9957, 20.20) = 7.095	p (-60 mV) = 0.0282, p (-70 mV) = 0.0252, p (-80 mV) = 0.0140, p (-90 mV) = 0.0106, p (-100 mV) = 0.0142, p (-110 mV) = 0.0147, p (-120 mV) = 0.0133, p (-130 mV) = 0.0141	p＜0.05
I	Ih current density in -130 mV		Mann-Whitney test	U = 192	p = 0.0019	p＜0.01
K	V50 of the HCN channel	Sham, n = 11 neurons from 8 mice; SNI, n = 16 neurons from 8 mice	Mann-Whitney test	U = 35	p = 0.0079	p＜0.01
L	protein level of the HCN1	n = 5 for each group	unpaired t-test	t=0.9277, df=8	p = 0.3807
M	protein level of the HCN2	n = 7 for each group	unpaired t-test	t=2.452, df=12	p = 0.0305	p＜0.05
N	protein level of the HCN3	n = 6 for each group	unpaired t-test	t=0.9984, df=10	p = 0.3416
O	protein level of the HCN4	n = 6 for each group	unpaired t-test	t=0.03399, df=10	p = 0.9736
Figure8
C	effect of ZD7288 on PWT	Sham+NS, n = 9 mice; Sham+ZD7288, n = 11 mice; SNI+NS, n = 9 mice; SNI+ZD7288, n = 12 mice	Two-way ANOVA with Fisher’s LSD test post hoc	F (2.153,15.31) = 4.125	Sham+NS vs SNI+NS:p (pre)= 0.0003 , p (0.5h) ＜0.0001, p (1h)=0.0008, p(1.5h)=0.0002； SNI+NS vs SNI+ZD7288:p (pre) = 0.4777, p (0.5h) = 0.0167, p (1h) = 0.0013, p (1.5h) = 0.0099	p＜0.05
D	FST		Kruskal-Wallis test	Kruskal-Wallis statistic = 14.81	Sham+NS vs SNI+NS: p = 0.0173; Sham +ZD7288 vs SNI+NS: p = 0.0006; SNI+NS vs SNI+ZD7288: p = 0.008	p＜0.05
E	TST		Kruskal-Wallis test	Kruskal-Wallis statistic = 9.834	Sham+NS vs SNI+NS: p = 0.0336; Sham +ZD7288 vs SNI+NS: p = 0.0021; SNI+NS vs SNI+ZD7288: p = 0.0498	p＜0.05
G（left）	OFT	Sham+NS, n = 7 mice; Sham+ZD7288, n = 7 mice; SNI+NS, n = 7 mice; SNI+ZD7288, n = 8 mice	Kruskal-Wallis test	Kruskal-Wallis statistic = 11.83	Sham+NS vs SNI+NS: p = 0.0023; Sham +ZD7288 vs SNI+NS: p = 0.0063; SNI+NS vs SNI+ZD7288: p = 0.1733	p＜0.05
G（right）	OFT		one-way ANOVA	F (3,25) = 1.016	Sham+NS vs SNI+NS: p = 0.4123, Sham +ZD7288 vs SNI+NS: p = 0.5923, SNI+NS vs SNI+ZD7288: p = 0.3499	p＜0.05
I （left）	EPM	Sham+NS, n = 9 mice; Sham+ZD7288, n = 11 mice; SNI+NS, n = 9 mice; SNI+ZD7288, n = 12 mice	Brown-Forsythe ANOVA test	F (3,29.90) = 7.029	Sham+NS vs SNI+NS: p = 0.0115; Sham +ZD7288 vs SNI+NS: p = 0.0010; SNI+NS vs SNI+ZD7288: p = 0.6563	p＜0.05
I （right）	EPM		Brown-Forsythe ANOVA test	F (3,36.40) = 8.111	Sham+NS vs SNI+NS: p = 0.0003; Sham +ZD7288 vs SNI+NS: p = 0.0013; SNI+NS vs SNI+ZD7288: p = 0.1522	p＜0.05
Figure9
C	Amplitude of the HCN currents	scramble, n = 24 neurons from 8 mice; SNI, n = 13-15 neurons from 8 mice	Two-way ANOVA with Fisher’s LSD test post hoc	F (7.256) = 8.625	p (-60 mV) = 0.0309, p (-70 mV) = 0.0004, p (-80 mV) = 0.0002, p (-90 mV) = 0.0003, p (-100 mV) = 0.0002, p (-110 mV) = 0.0004, p (-120 mV) = 0.0003, p (-130 mV) = 0.0011	p＜0.05
D	Amplitude of the HCN currents recorded in -130 mV	scramble, n = 24 neurons from 8 mice; SNI, n = 15 neurons from 8 mice	Mann-Whitney test	U = 81	p = 0.0036	p＜0.01
E	percentage of the three types of LHb neurons	scramble, n = 2 burst neurons, 18 tonic neurons and 5 silent neurons from 8 mice; shRNA-Hcn2, n = 1 burst neurons, 20 tonic neurons, and 16 silent neurons from 8 mice	Chi-square test	C2 = 4.029,df = 2	p = 0.1334
G	tonic spike frequency	scramble, n = 18 neurons from 8 mice; SNI, n = 20 neurons from 8 mice	Mann-Whitney test	U = 58	p = 0.0002	p＜0.001
H	RMP	scramble, n = 25 neurons from 8 mice, shRNA-Hcn2, n = 37 neurons from 8 mice	Mann-Whitney test	U = 396.5	p = 0.3442
I	Rheobase current		Mann-Whitney test	U = 223	p = 0.0001	p＜0.001
J	Rin		Mann-Whitney test	U = 213	p = 0.0002	p＜0.001
K	AP threshold		unpaired t-test	t=2.426, df=60	p = 0.0183	p＜0.05
L	AP amplitude		unpaired t-test	t=1.952, df=60	p = 0.0556
M	number of active spike		Two-way ANOVA with Fisher’s LSD test post hoc	F (5, 300) = 0.2479	p (0 pA) ＜ 0.0001, p (20 pA) = 0.0008, p (40 pA) = 0.0012, p (60 pA) = 0.0081,p (80 pA) = 0.0201, p (100 pA) = 0.0405	p＜0.05
Figure10
C	protein level of the HCN2	n = 6 for each group	unpaired t-test	t=3.459, df=10	p = 0.0061	p＜0.01
D	Von-Frey test	scramble, n = 16 mice, shRNA-Hcn2, n = 11 mice	Two-way ANOVA with Fisher’s LSD test post hoc	F (2,59) = 0.1924	p(6w) = 0.0006	p＜0.001
E	FST	scramble, n = 8 mice, shRNA-Hcn2, n = 5 mice	unpaired t-test	t=2.625, df=11	p = 0.0236	p＜0.05
F	TST	scramble, n = 7 mice, shRNA-Hcn2, n = 5 mice	unpaired t-test	t=5.543, df=10	p = 0.0002	p＜0.001
H (left)	OFT	scramble, n = 8 mice, shRNA-Hcn2, n = 6 mice	Mann-Whitney test	U = 12	p = 0.1419
H (right)			unpaired t-test	t=0.9054, df=12	p = 0.3831
J (left)	EPM	scramble, n = 8 mice, shRNA-Hcn2, n = 8 mice	unpaired t-test	t=0.6039, df=14	p = 0.5555
J (right)			unpaired t-test	t=0.2696, df=14	p = 0.7914
Supplementary Figure 1
A	RMP	Sham, n = 39-40 silent neurons, n = 32-34 tonic neurons, n = 9 burst neurons, SNI, n = 25-28 silent neurons, n = 29-32 tonic neurons, n = 18-20 burst neurons	unpaired t test	t=2.834, df=66	silent neurons, p = 0.0061	p＜0.01
			unpaired t test	t=0.4589, df=64	tonic neurons, p = 0.6478
			Mann-Whitney test	U = 73.50	burst neurons, p = 0.4479
B	Rin		Mann-Whitney test	U = 344	silent neurons, p = 0.0486	p＜0.05
			Mann-Whitney test	U = 300	tonic neurons, p = 0.0174	p＜0.05
			unpaired t test	t=0.4442, df=26	burst neurons, p = 0.6606
C	Rheobase current		Mann-Whitney test	U = 541	silent neurons, p = 0.7942
			Mann-Whitney test	U = 400	tonic neurons, p = 0.0262	p＜0.05
			Mann-Whitney test	U = 79.50	burst neurons, p = 0.8722
D	AP threshold	Sham, n = 40 silent neurons, n = 32 tonic neurons, n = 7 burst neurons, SNI, n = 27 silent neurons, n = 32 tonic neurons, n = 14 burst neurons	unpaired t test	t=1.974, df=65	silent neurons, p = 0.0526
			unpaired t test	t=0.6637, df=64	tonic neurons, p = 0.5093
			unpaired t test	t=0.01077, df=19	burst neurons, p = 0.9915
E	AP amplitude		unpaired t test	t=2.277, df=65	silent neurons, p = 0.0261	p＜0.05
			unpaired t test	t=1.036, df=64	tonic neurons, p = 0.3040
			Mann-Whitney test	t=0.2633, df=19	burst neurons, p = 0.7952
F	RMP-AP threshold		unpaired t test	t=0.2273, df=65	silent neurons, p = 0.8209
			Mann-Whitney test	U = 462	tonic neurons, p = 0.2963
			unpaired t test	t=0.5647, df=19	burst neurons, p = 0.5789
G	AP half-width		Mann-Whitney test	U = 444	silent neurons, p = 0.2226
			Mann-Whitney test	U = 494.5	tonic neurons, p = 0.5299
			Mann-Whitney test	U = 32	burst neurons, p = 0.2170
H	AHP		unpaired t test	t=0.4929, df=65	silent neurons, p = 0.6237
			unpaired t test	t=1.016, df=64	tonic neurons, p = 0.3135
			unpaired t test	t=0.3892, df=19	burst neurons, p = 0.7014
